# Supplementary material for: Quinolizidine-Based Variations and Antifungal Activity of Eight Lupinus Species Grown under Greenhouse Conditions
Source: Molecules. 2022 Jan 4;27(1):305. doi: 10.3390/molecules27010305 (PMC8746871; doi:10.3390/molecules27010305)
Supplement: Supplementary file 1 [file molecules-27-00305-s001.zip]

Archive with 1 entries (1 files):
- molecules-1503788-supplementary.pdf
